# Supplementary material for: A Witches’-Broom Disease of Cultivated Strawberry Associated with ‘Candidatus Phytoplasma Rubi’-Related Strains in Southern Italy
Source: Plants (Basel). 2025 Sep 19;14(18):2914. doi: 10.3390/plants14182914 (PMC12473155; doi:10.3390/plants14182914)
Supplement: Supplementary file 1 [file plants-14-02914-s001.zip]

Archive with 2 entries (2 files):
- Supplementary Figures-Straw.pdf
- Supplementary Tables-Straw.pdf
